# Supplementary material for: Cellulose Nanofibril-Based Triboelectric Nanogenerators Enhanced by Isoreticular Metal-Organic Frameworks for Long-Term Motion Monitoring
Source: Sensors (Basel). 2025 May 21;25(10):3232. doi: 10.3390/s25103232 (PMC12115699; doi:10.3390/s25103232)
Supplement: Supplementary file 1 [file sensors-25-03232-s001.zip]

Archive with 4 entries (4 files):
- Video S1.mp4
- Video S2.mp4
- Video S3.mp4
- sensors-3569176-supplementary.pdf
